# Supplementary material for: Single-Electron Transistor Based on Quantum Dots in Twisted Graphene/Hexagonal Boron Nitride Bilayer Heterostructure
Source: Molecules. 2026 Mar 1;31(5):828. doi: 10.3390/molecules31050828 (PMC12986261; doi:10.3390/molecules31050828)
Supplement: Supplementary file 1 [file molecules-31-00828-s001.zip]

Archive with 1 entries (1 files):
- molecules-4098988-supplementary.pdf
